# Supplementary material for: Can cash transfers protect mental health? Evidence from an observational cohort of children and adolescents living in adverse contexts in Brazil
Source: Eur Psychiatry. 2025 Sep 24;68(1):e145. doi: 10.1192/j.eurpsy.2025.10109 (PMC12538174; doi:10.1192/j.eurpsy.2025.10109)
Supplement: Paula et al. supplementary material [file S0924933825101090sup001.zip]

Archive with 8 entries (8 files):
- Final Appendix 1_Figure CFA Diagram_Aug14.pdf
- Final Appendix 2_Figure Latent Change_Aug14.pdf
- Final Appendix 3.1_Figure 3.1 Standardized percentage.pdf
- Final Appendix 3.2_Figure 3.2. Density plot.pdf
- Final Appendix 3.3. 3.4. Figures Family purchase.pdf
- FINAL Appendix 4. Table adverse event.docx
- Final Appendix_3.1_Table 3.1 Bias diagnosis.docx
- Final Appendix_3.5_Table 3.5 Differences participants.docx
